# Supplementary material for: 1,3,8-Triazaspiro[4.5]decane Derivatives Inhibit Permeability Transition Pores through a FO-ATP Synthase c Subunit Glu119-Independent Mechanism That Prevents Oligomycin A-Related Side Effects
Source: Int J Mol Sci. 2023 Mar 24;24(7):6191. doi: 10.3390/ijms24076191 (PMC10094280; doi:10.3390/ijms24076191)
Supplement: Supplementary file 1 [file ijms-24-06191-s001.zip]

Archive with 1 entries (1 files):
- ijms-2228041-supplementary.pdf
